# Supplementary material for: To Prevent Oxidative Stress, What about Protoporphyrin IX, Biliverdin, and Bilirubin?
Source: Antioxidants (Basel). 2023 Aug 23;12(9):1662. doi: 10.3390/antiox12091662 (PMC10525153; doi:10.3390/antiox12091662)
Supplement: Supplementary file 1 [file antioxidants-12-01662-s001.zip]

Archive with 1 entries (1 files):
- antioxidants-2567549-supplementary.pdf
